# Supplementary material for: Enzyme-Regulated In Situ Formation of Copper Hexacyanoferrate Nanoparticles with Oxidase-Mimetic Behaviour for Colorimetric Detection of Ascorbate Oxidase
Source: Biosensors (Basel). 2023 Mar 4;13(3):344. doi: 10.3390/bios13030344 (PMC10046506; doi:10.3390/bios13030344)
Supplement: Supplementary file 1 [file biosensors-13-00344-s001.zip]

Archive with 1 entries (1 files):
- biosensors-2242976-supplementary.pdf
